# Supplementary material for: Metatranscriptomic Analysis of Tick Virome Diversity in Hebei Province, China
Source: Viruses. 2026 Apr 7;18(4):443. doi: 10.3390/v18040443 (PMC13120621; doi:10.3390/v18040443)
Supplement: Supplementary file 1 [file viruses-18-00443-s001.zip]

Archive with 22 entries (22 files):
- Figure S1.pdf
- Figure S2.pdf
- Figure S3.pdf
- Figure S4.pdf
- Figure S5.pdf
- Figure S6.pdf
- Figure S7.pdf
- Figure S8.pdf
- Figure S9.pdf
- Table S1. Distribution of tick collection areas in Hebei Province , China..xlsx
- Table S10.xlsx
- Table S11.xls
- Table S12.xlsx
- Table S13.xls
- Table S2. Viruses identified from each library in the present study..xlsx
- Table S3. Sequence information.xlsx
- Table S4. Details of sequencing data..xlsx
- Table S5. Library-level read counts of detected viral taxa across pooled tick libraries..xlsx
- Table S6.xlsx
- Table S7.xls
- Table S8.xlsx
- Table S9.xls
