# Supplementary material for: Metatranscriptomic Analysis of Tick Virome Diversity in Hebei Province, China
Source: Viruses. 2026 Apr 7;18(4):443. doi: 10.3390/v18040443 (PMC13120621; doi:10.3390/v18040443)
Supplement: Supplementary file 1 [file viruses-18-00443-s001.zip › Table S1. Distribution of tick collection areas in Hebei Province , China..xlsx]

## Sheet: Sheet1
S1. Distribution of tick collection areas in Hebei Province , China.
Location		Year	Tick library	Tick numbers	Species	Type	Sample origin
Cangzhou City	Yanshan	2024	CZ1	50	Haemaphysalis longicornis	adult	grassland,forest
	Yanshan	2024	CZ2	50	Haemaphysalis longicornis	adult	grassland,forest
	Yanshan	2024	CZ3	56	Rhipicephalus sanguineus	adult	dog
	Haixing	2024	CZ4	35	Haemaphysalis longicornis	adult	grassland,forest
	Haixing	2024	CZ5	35	Haemaphysalis longicornis	adult	grassland,forest
	Haixing	2024	CZ6	35	Haemaphysalis longicornis	adult	dog
	Haixing	2024	CZ7	40	Dermacentor nuttalli	adult	grassland,forest
	Haixing	2024	CZ8	20	Haemaphysalis longicornis	adult	dog
	Wuqiao	2024	CZ9	35	Haemaphysalis longicornis	adult	grassland,forest
Zjhangjiakou City	Wanquan	2024	ZJK1	40	Dermacentor nuttalli	adult	sheep
	Wanquan	2024	ZJK2	65	Haemaphysalis longicornis	adult	sheep
	Chicheng	2024	ZJK3	65	Haemaphysalis longicornis	adult	dog
	Chicheng	2024	ZJK4	65	Haemaphysalis longicornis	adult	sheep
	Chicheng	2024	ZJK5	35	Haemaphysalis japonica	adult	dog
	Chicheng	2024	ZJK6	65	Haemaphysalis longicornis	adult	grassland,forest
	Chicheng	2024	ZJK7	20	Hyalomma asiaticum	adult	cattle
	Kangbao	2024	ZJK8	35	Haemaphysalis verticalis	adult	mouse
	Kangbao	2024	ZJK9	35	Haemaphysalis verticalis	adult	mouse
Shijiazhuang City	Jingxing	2024	SJZ1	50	Haemaphysalis longicornis	adult	sheep
	Jingxing	2024	SJZ2	45	Haemaphysalis longicornis	adult	sheep
	Jingxing	2024	SJZ3	40	Haemaphysalis longicornis	adult	grassland,forest
	Zanhuang	2024	SJZ4	40	Haemaphysalis longicornis	adult	grassland,forest
	Zanhuang	2024	SJZ5	30	Haemaphysalis longicornis	adult	grassland,forest
