# Supplementary material for: Metatranscriptomic Analysis of Tick Virome Diversity in Hebei Province, China
Source: Viruses. 2026 Apr 7;18(4):443. doi: 10.3390/v18040443 (PMC13120621; doi:10.3390/v18040443)
Supplement: Supplementary file 1 [file viruses-18-00443-s001.zip › Table S11.xls]

## Sheet: MatrixOutput
	AB817996.1_SFTS_strain:_SPL003A	AB985541.1_SFTS_strain:_SPL087A	HM802204.1_SFTS_SD4/China/2010_strain_SD4	HQ141591.1_SFTS_AH12/China/2010_strain_AH12	HQ141600.1_SFTS_HN13/China/2010_strain_HN13	HQ141606.1_SFTS_JS4/China/2010_strain_JS4	JF837595.1_SFTS_JS2007-01	JQ670933.1_SFTS_strain_AHZ/China/2011	KC292273.1_SFTS_virus_HNXY_212	KC292296.1_SFTS_virus_HNXY_191	KF356524.1_SFTS_isolate_YSC19	KF356528.1_SFTS_virus_isolate_YSHX002	KP663739.1_SFTS_isolate_KAGBH5	MF094799.1_SFTS_strain_16KS45	OP313001.1_SFTS_isolate_SZW1604	OR115138.1Bandavirus_dabieense_isolate_CLCM-084	OR115143.1_Bandavirus_dabieense_isolate_CLCM-096	OR115145.1_Bandavirus_dabieense_isolate_CLCM-097	OR115147.1Bandavirus_dabieense_isolate_CLCM-099	SFTS_CZ1	SFTS_CZ7	SFTS_ZJK8	SFTS_ZJK9
AB817996.1_SFTS_strain:_SPL003A
AB985541.1_SFTS_strain:_SPL087A	0.0406644
HM802204.1_SFTS_SD4/China/2010_strain_SD4	0.043578	0.0389908
HQ141591.1_SFTS_AH12/China/2010_strain_AH12	0.0470183	0.0441514	0.0286697
HQ141600.1_SFTS_HN13/China/2010_strain_HN13	0.0498853	0.0309633	0.043578	0.0458716
HQ141606.1_SFTS_JS4/China/2010_strain_JS4	0.0418578	0.0384174	0.00172018	0.0280963	0.0418578
JF837595.1_SFTS_JS2007-01	0.046445	0.0286697	0.0412844	0.043578	0.0143349	0.0395642
JQ670933.1_SFTS_strain_AHZ/China/2011	0.0475917	0.0452982	0.0275229	0.0143349	0.0458716	0.0269495	0.0424312
KC292273.1_SFTS_virus_HNXY_212	0.046445	0.0355505	0.037844	0.0470183	0.043578	0.0366972	0.0412844	0.0475917
KC292296.1_SFTS_virus_HNXY_191	0.0493119	0.0321101	0.0441514	0.046445	0.00458716	0.0424312	0.0154817	0.046445	0.0441514
KF356524.1_SFTS_isolate_YSC19	0.0488656	0.0389761	0.0407451	0.0506403	0.048312	0.0395809	0.0448196	0.0512224	0.00698487	0.0488941
KF356528.1_SFTS_virus_isolate_YSHX002	0.0465527	0.0394814	0.0359458	0.0500884	0.0465527	0.0347672	0.0430171	0.0494991	0.017089	0.047142	0.0201422
KP663739.1_SFTS_isolate_KAGBH5	0.0126002	0.0372279	0.0401376	0.0424312	0.0475917	0.0384174	0.0441514	0.0452982	0.0430046	0.0481651	0.0453752	0.0430171
MF094799.1_SFTS_strain_16KS45	0.0464183	0.0315186	0.040711	0.0481651	0.0321101	0.0389908	0.0292431	0.0447248	0.0424312	0.0332569	0.0453752	0.0447849	0.0441261
OP313001.1_SFTS_isolate_SZW1604	0.106998	0.10989	0.106543	0.110017	0.108859	0.107122	0.105964	0.107122	0.111175	0.109438	0.111111	0.108427	0.101793	0.109375
OR115138.1Bandavirus_dabieense_isolate_CLCM-084	0.0462161	0.0404391	0.0369942	0.0508671	0.0473988	0.0358382	0.0439306	0.0491329	0.0184971	0.0479769	0.0217136	0.00294638	0.0427499	0.0456647	0.108532
OR115143.1_Bandavirus_dabieense_isolate_CLCM-096	0.0524781	0.0419825	0.0431739	0.0548425	0.0519253	0.042007	0.0484247	0.0554259	0.0215869	0.0525088	0.0257009	0.0106446	0.0489796	0.0483965	0.118506	0.0146456
OR115145.1_Bandavirus_dabieense_isolate_CLCM-097	0.0474517	0.0369069	0.0380785	0.049795	0.0468658	0.0369069	0.0433509	0.0503808	0.016403	0.0474517	0.0205882	0.0106195	0.0439367	0.0433509	0.11365	0.0123023	0.000587199
OR115147.1Bandavirus_dabieense_isolate_CLCM-099	0.0477032	0.0371025	0.0382803	0.0500589	0.0471143	0.0371025	0.0435807	0.0506478	0.01649	0.0477032	0.020649	0.0106446	0.0441696	0.0435807	0.114252	0.0123675	0	0
SFTS_CZ1	0.0481503	0.0446271	0.0287728	0.000587199	0.0463887	0.0281856	0.0440399	0.0140928	0.0475631	0.0469759	0.0506777	0.0495868	0.0434527	0.0487375	0.110981	0.0510863	0.0494118	0.0493247	0.04947
SFTS_CZ7	0.0481221	0.0446009	0.0287559	0.000586854	0.0463615	0.028169	0.0440141	0.0140845	0.0475352	0.0469484	0.0506777	0.0495575	0.0434272	0.0487089	0.110915	0.0510563	0.0494118	0.0492958	0.04947	0
SFTS_ZJK8	0.117919	0.117341	0.115674	0.115674	0.115674	0.115674	0.112782	0.111625	0.116252	0.116252	0.112155	0.110194	0.114451	0.117987	0.0650407	0.116051	0.114302	0.112478	0.112485	0.110393	0.110915
SFTS_ZJK9	0.105568	0.106729	0.104988	0.103828	0.106729	0.104988	0.102668	0.099768	0.104988	0.107309	0.107143	0.103712	0.102088	0.107889	0.0574246	0.104651	0.109877	0.106034	0.106596	0.103934	0.103873	0.0186155

## Sheet: Caption
Table. Estimates of Evolutionary Divergence between Sequences
The number of base differences per site from between sequences are shown. This analysis involved 23 nucleotide sequences. Codon positions included were 1st+2nd+3rd+Noncoding. All ambiguous positions were removed for each sequence pair (pairwise deletion option). There were a total of 1767 positions in the final dataset. Evolutionary analyses were conducted in MEGA11 [1]
1. Tamura K., Stecher G., and Kumar S. (2021). MEGA 11: Molecular Evolutionary Genetics Analysis Version 11. Molecular Biology and Evolution https://doi.org/10.1093/molbev/msab120.
Disclaimer: Although utmost care has been taken to ensure the correctness of the caption, the caption text is provided "as is" without any warranty of any kind. Authors advise the user to carefully check the caption prior to its use for any purpose and report any errors or problems to the authors immediately (www.megasoftware.net). In no event shall the authors and their employers be liable for a…
