# Supplementary material for: Metatranscriptomic Analysis of Tick Virome Diversity in Hebei Province, China
Source: Viruses. 2026 Apr 7;18(4):443. doi: 10.3390/v18040443 (PMC13120621; doi:10.3390/v18040443)
Supplement: Supplementary file 1 [file viruses-18-00443-s001.zip › Table S13.xls]

## Sheet: MatrixOutput
	DBTV_ZJK_2	DBTV_ZJK_3	DBTV_ZJK_4	DBTV_ZJK_5	DBTV_ZJK_6	ON812186.1_DBTV_Shandong_strain	PQ180618.1_DBTV_Hebei_strain	ON812220.1_DBTV_Shandong_strain	PQ180615.1_DBTV_Hebei_strain	PP945209.1_DBTV_Shandong_strain	OM368061.1_DBTV_Shandong_strain	LC753177.1_DBTV_Japan_strain	KM817666.1_DBTV_dabieshan_strain	MN723843.1_DBTV_Zhejiang_strain	MT413430.1_DBTV_Shandong_strain	MW334981.1_DBTV_Liaoning_strain	MW721891.1_DBTV_Huanggang_strain	OM368030.1_DBTV_Shandong_taian_strain	OM368050.1_DBTV_Shandong_strain	OM368052.1_DBTV_Shandong_strain	OM368057.1_DBTV_Shandong_linyi_strain	ON812325.1_DBTV_Liaoning_strain	LC753173.1_DBTV_Japan_strain	OP682840.1_DBTV_Hebei_strain
DBTV_ZJK_2
DBTV_ZJK_3	0.00124089
DBTV_ZJK_4	0.000775555	0.000465333
DBTV_ZJK_5	0.00294711	0.00201644	0.00217155
DBTV_ZJK_6	0.001396	0.000465333	0.000620444	0.00155111
ON812186.1_DBTV_Shandong_strain	0.00155111	0.000620444	0.000775555	0.00155111	0.000155111
PQ180618.1_DBTV_Hebei_strain	0.0155111	0.0147355	0.0148906	0.0158213	0.0148906	0.015361
ON812220.1_DBTV_Shandong_strain	0.015356	0.0145804	0.0147355	0.0162866	0.0147355	0.0149002	0.0159754
PQ180615.1_DBTV_Hebei_strain	0.0176826	0.0169071	0.0170622	0.0183031	0.0170622	0.0172043	0.0158218	0.0173579
PP945209.1_DBTV_Shandong_strain	0.0214053	0.0206298	0.0207849	0.0220257	0.0207849	0.0210737	0.0213813	0.0212275	0.0219966
OM368061.1_DBTV_Shandong_strain	0.0383183	0.0375427	0.0376978	0.0389389	0.0376978	0.0377938	0.0396374	0.0374866	0.0388693	0.0395385
LC753177.1_DBTV_Japan_strain	0.0415697	0.0407942	0.0409493	0.0421902	0.0409493	0.0411044	0.0421902	0.0415697	0.0423453	0.0428106	0.01148
KM817666.1_DBTV_dabieshan_strain	0.0414146	0.0409493	0.0407942	0.0423453	0.0411044	0.041321	0.0427035	0.041321	0.0420891	0.0429165	0.0130588	0.0113231
MN723843.1_DBTV_Zhejiang_strain	0.0423729	0.0415734	0.0417333	0.0430125	0.0417333	0.041899	0.0431735	0.0422176	0.0425362	0.0433328	0.013225	0.0116725	0.0127449
MT413430.1_DBTV_Shandong_strain	0.0361408	0.0353653	0.0355204	0.0367613	0.0355204	0.0357966	0.0374866	0.0359502	0.0365648	0.0378462	0.00629994	0.00806577	0.00952527	0.00924008
MW334981.1_DBTV_Liaoning_strain	0.0415137	0.0407153	0.040875	0.0421523	0.040875	0.0410346	0.0426313	0.0421523	0.0421523	0.0434297	0.0116558	0.0148491	0.0162861	0.0160498	0.00926074
MW721891.1_DBTV_Huanggang_strain	0.0390879	0.0383124	0.0384675	0.0397084	0.0384675	0.0385561	0.0393241	0.0388633	0.0393241	0.03984	0.0050699	0.012564	0.0141321	0.0143381	0.0073744	0.0130928
OM368030.1_DBTV_Shandong_taian_strain	0.0400186	0.0392431	0.0393982	0.0406391	0.0393982	0.0397849	0.0416283	0.0400922	0.0407066	0.0410706	0.010908	0.01396	0.0152074	0.0160905	0.00768167	0.0145298	0.0116743
OM368050.1_DBTV_Shandong_strain	0.0407528	0.0399751	0.0401307	0.041375	0.0401307	0.0402033	0.0420518	0.0402033	0.0406654	0.0424186	0.0114004	0.0101104	0.0112446	0.0115016	0.00724079	0.0145693	0.0126309	0.0140173
OM368052.1_DBTV_Shandong_strain	0.0411171	0.0403413	0.0404965	0.0417378	0.0404965	0.0405655	0.0414874	0.0402581	0.0404118	0.0418526	0.00522514	0.0125679	0.0138291	0.0140239	0.00783771	0.0127775	0.00722188	0.0121389	0.0124807
OM368057.1_DBTV_Shandong_linyi_strain	0.0383124	0.0375368	0.0376919	0.0389328	0.0376919	0.037788	0.0390169	0.037788	0.0382488	0.0392247	0.00261177	0.0116333	0.0132104	0.0133822	0.0064526	0.0118154	0.00522273	0.0110599	0.0115527	0.005378
ON812325.1_DBTV_Liaoning_strain	0.0206298	0.0198542	0.0200093	0.0215604	0.0200093	0.0204301	0.0210445	0.0211982	0.0219662	0.0139978	0.0387156	0.0420351	0.0419355	0.0422176	0.0370257	0.04327	0.0393241	0.041321	0.0412816	0.0407191	0.0387097
LC753173.1_DBTV_Japan_strain	0.0423453	0.0415697	0.0417248	0.0429657	0.0417248	0.0418799	0.0426555	0.0421902	0.0428106	0.0438964	0.0122557	0.00884132	0.0116333	0.0119923	0.00884132	0.0161265	0.0130293	0.0152009	0.0108882	0.0133437	0.0124089	0.0432759
OP682840.1_DBTV_Hebei_strain	0.0210951	0.0203195	0.0204746	0.0217155	0.0204746	0.0207373	0.0210445	0.021659	0.0222734	0.0146131	0.0391765	0.0423453	0.0423963	0.0420583	0.0371793	0.0439087	0.0397849	0.0414747	0.0411275	0.0411801	0.0391705	0.0030722	0.0435862

## Sheet: Caption
Table. Estimates of Evolutionary Divergence between Sequences
The number of base differences per site from between sequences are shown. This analysis involved 24 nucleotide sequences. Codon positions included were 1st+2nd+3rd+Noncoding. All ambiguous positions were removed for each sequence pair (pairwise deletion option). There were a total of 6515 positions in the final dataset. Evolutionary analyses were conducted in MEGA11 [1]
1. Tamura K., Stecher G., and Kumar S. (2021). MEGA 11: Molecular Evolutionary Genetics Analysis Version 11. Molecular Biology and Evolution https://doi.org/10.1093/molbev/msab120.
Disclaimer: Although utmost care has been taken to ensure the correctness of the caption, the caption text is provided "as is" without any warranty of any kind. Authors advise the user to carefully check the caption prior to its use for any purpose and report any errors or problems to the authors immediately (www.megasoftware.net). In no event shall the authors and their employers be liable for a…
