# Supplementary material for: Metatranscriptomic Analysis of Tick Virome Diversity in Hebei Province, China
Source: Viruses. 2026 Apr 7;18(4):443. doi: 10.3390/v18040443 (PMC13120621; doi:10.3390/v18040443)
Supplement: Supplementary file 1 [file viruses-18-00443-s001.zip › Table S2. Viruses identified from each library in the present study..xlsx]

## Sheet: Sheet1
Supplementary S2.	Viruses identified from each library in the present study.
No	Family	Genus	Virus (abbreviation)	Length （nt）	Closest relative (accession no)	pool	Query Cover(%)	Per.Ident(%)
1	Botourimiaviridae	Ourmiavirus	Apple ourmia-like virus 1Hebei-2024	2142	Apple ourmia-like virus 1	sjz-3/sjz-4	1	96.87
2	Botourimiaviridae	Ourmiavirus	Erysiphe necator associated ourmia-like virus 42Hebei-2024	2398	Erysiphe necator associated ourmia-like virus 42	sjz-3/sjz-4	1	96.21
3	Botourimiaviridae	Magoulivirus	Cladosporium magoulivirus 1 Hebei-2024	2646	Cladosporium magoulivirus 1	sjz-3/sjz-4	1	98.19
4	Botourimiaviridae	unclassified Botourmiaviridae	Botourmiaviridae sp.Hebei-2024	2935	Botourmiaviridae sp	sjz-3	1	98.09
5	Botourimiaviridae	unclassified Botourmiaviridae	Tianjin Botou tick virus 3Hebei-2024	2235	Tianjin Botou tick virus 3	sjz-3/sjz-4	1	97.41
6	Chuviridae	Mivirus	Hebei mivirus 1Hebei-2024	11273	Hebei mivirus 1	cz-3/cz-4	1	96.49
7	Nairoviridae	Orthonairovirus	Huangpi tick virus 1 Hebei-2024	11860/4791/1829	Huangpi tick virus 1	zjk-2/zjk-4	100%/94%/100%	95.4/97.17/94.53
8	Nairoviridae	unclassified	Shanxi tick virus 2 Hebei-2024	12065/4273/1557	Shanxi tick virus 2	zjk-4	1	99.88/99.11/99.42
9	Flaviviridae	Hepacivirus	zhangjiakou Hepacivirus Hebei-2024	8349	Hepacivirus P	zjk-9	0.24	73.78
10	Flaviviridae	Pestivirus	Dermacentor pesti-like virus Hebei-2024	16486	Dermacentor pesti-like virus	zjk-1	1	98.83
11	Orthomyxoviridae	unclassified Orthomyxoviridae	Qingyang Ortho tick virus 1 Hebei-2024	2269	Qingyang Ortho tick virus 1	zjk-2	1	98.85
12	Parvoviridae	Densovirinae	Densovirus sp. Hebei-2024	1309	Densovirus sp.	cz-1/cz-6/ sjz-4/zjk-6	1	96.94
13	Phenuiviridae	Phlebovirus	Brown dog tick phlebovirus 1 Hebei-2024	6536	Brown dog tick phlebovirus 1	cz-3/cz-4	1	98.87
14	Phenuiviridae	Phlebovirus	Tick phlebovirus Hebei-2024	6486	Tick phlebovirus	cz-3/cz-4	1	99.35
15	Phenuiviridae	Uukuvirus	Dabieshan tick virus Hebei-2024	6447	Dabieshan tick virus	zjk-2/3/4/5/6	1	99.94
16	Phenuiviridae	Bandavirus	Severe fever with thrombocytopenia syndrome virus Hebei-2024	6368/3378/1744	Severe fever with thrombocytopenia syndrome virus	CZ-1/CZ-7/ ZJK-8/ZJK-9	1	96.8/99/99
17	Phenuiviridae	unclassified Phenuiviridae	Zhangjiakou Phenu tick virus 1 Hebei-2024	6525	Zhangjiakou Phenu tick virus 1	zjk-1	1	99.56
18	Rhabdoviridae	unclassified Rhabdoviridae	Zhangjiakou Rhabd tick virus 2 Hebei-2024	11723	Zhangjiakou Rhabd tick virus 2	zjk-2/4/6	1	96.95
19	Rhabdoviridae	unclassified	Hubei sobemo-like virus 15 Hebei-2024	2988	Hubei sobemo-like virus 15	sjz-5/zjk-4	1	99.03
20	Tombusviridae	luteovirus	Cheeloo lute virus 3 Hebei-2024	2598	Cheeloo lute virus 3	zjk-8/9	1	89.65
21	Tombusviridae	luteovirus	Cheeloo tick virus 3 Hebei-2024	3333	Cheeloo tick virus 3	cz-6/8	1	99.01
22	Tombusviridae	unclassified Tombusviridae	Taian Tombu tick virus 1 Hebei-2024	5241	Taian Tombu tick virus 1	sjz-4	1	95.54
23	Totiviridae	unclassified Totiviridae	Cheeloo toti-like virus 1 Hebei-2024	7824	Cheeloo toti-like virus 1	zjk8/9	1	96.2
24	Totiviridae	unclassified Totiviridae	ZHANGJIAKOU Totiv tick virus Hebei-2024	2676	Totiviridae sp.	zjk5	1	76.12
25	Solemoviridae	Sobemo-like	Xinjiang tick associated virus 1 Hebei-2024	2588		zjk1	1	99.26
