# Supplementary material for: Metatranscriptomic Analysis of Tick Virome Diversity in Hebei Province, China
Source: Viruses. 2026 Apr 7;18(4):443. doi: 10.3390/v18040443 (PMC13120621; doi:10.3390/v18040443)
Supplement: Supplementary file 1 [file viruses-18-00443-s001.zip › Table S3. Sequence information.xlsx]

## Sheet: Sheet1
Sequence information
NO	Virus	Accession No.
>sjz4	Actinidia_yellowing_virus_2_SJZ_4	C_AA136341.1
>sjz3	Tianjin_Botou_tick_virus_3sjz3	C_AA136342.1
>Seq3	Tianjin_Botou_tick_virus_3_sjz_4	C_AA136343.1
>Seq4	Apple_ourmia-like_virus_1sjz3	C_AA136344.1
>Seq5	Apple_ourmia-like_virus_1sjz_4	C_AA136345.1
>Seq6	Cladosporium_cladosporioides_ourmia-like_virus_1_sjz3	C_AA136346.1
>Seq7	Cladosporium_cladosporioides_ourmia-like_virus_1_sjz4	C_AA136347.1
>Seq8	Erysiphe_necator_associated_ourmia-like_virus_42_sjz_3	C_AA136348.1
>Seq9	Erysiphe_necator_associated_ourmia-like_virus_42_sjz_4	C_AA136349.1
>Seq10	Hebei mivirus 1_CZ_3	C_AA136350.1
>Seq11	Hebei mivirus 1_CZ_4	C_AA136351.1
>Seq12	Dermacentor_pesti-like_virusZJK_1	C_AA136352.1
>Seq14	Huangpi tick virus 1ZJK_2 S segment	C_AA136353.1
>Seq15	Huangpi tick virus 1ZJK_2 M segment	C_AA136354.1
>Seq16	Huangpi tick virus 1 Lsegment	C_AA136355.1
>Seq17	shanxi tick virus 1 Lsegment	C_AA136356.1
>Seq18	shanxi tick virus 1 M segment	C_AA136357.1
>Seq19	shanxi tick virus 1 S segment	C_AA136358.1
>Seq20	Qingyang Ortho tick virus 1	C_AA136359.1
>Seq21	denesviridae cz1	C_AA136360.1
>Seq22	denesviridae cz6	C_AA136361.1
>Seq23	denesviridae SJZ4	C_AA136362.1
>Seq24	denesviridae ZJK6	C_AA136363.1
>Seq25	Brown dog tick phlebovirus 1RDRP CZ3	C_AA136364.1
>Seq26	Brown dog tick phlebovirus 1RDRP CZ4	C_AA136365.1
>Seq27	Zhangjiakou Phenu tick virus 1	C_AA136366.1
>Seq28	Tick phlebovirus CZ3	C_AA136367.1
>Seq29	Tick phlebovirus CZ4	C_AA136368.1
>Seq30	SFTS CZ1 S segment	C_AA136369.1
>Seq31	SFTS CZ1 M segment	C_AA136370.1
>Seq32	SFTS CZ1 L segment	C_AA136371.1
>Seq33	SFTS CZ7 S segment	C_AA136372.1
>Seq34	SFTS CZ7 M segment	C_AA136373.1
>Seq35	SFTS CZ7 L segment	C_AA136374.1
>Seq36	SFTS ZJK8 S segment	C_AA136375.1
>Seq37	SFTS ZJK8 M segment	C_AA136376.1
>Seq38	SFTS ZJK8 L segment	C_AA136377.1
>Seq39	SFTS ZJK9 S segment	C_AA136378.1
>Seq40	SFTS ZJK9 M segment	C_AA136379.1
>Seq41	SFTS ZJK9 L segment	C_AA136380.1
>Seq42SJZ1	Hubei sobemo-like virus 15	C_AA136381.1
>Seq43	Hubei sobemo-like virus 15	C_AA136382.1
>Seq44	lRhabdoviridae sp. ZJK2	C_AA136383.1
>Seq45	lRhabdoviridae sp. ZJK4	C_AA136384.1
>Seq46	lRhabdoviridae sp. ZJK6	C_AA136385.1
>Seq47	Taian Tombu tick virus 1 sjz4	C_AA136386.1
>Seq48	Cheeloo luteovirus 3 ZJK8	C_AA136387.1
>Seq49	Cheeloo luteovirus 3 ZJK9	C_AA136388.1
>Seq50	Cheeloo tick virus 3CZ6	C_AA136389.1
>Seq51	Cheeloo tick virus 3CZ8	C_AA136390.1
>Seq52	Zhangjiakou Totiv tick virus 1ZJK5	C_AA136391.1
>Seq53	Cheeloo toti like virus 1 ZJK8	C_AA136392.1
>Seq54	Cheeloo toti like virus 1 ZJK9	C_AA136393.1
