# Supplementary material for: Metatranscriptomic Analysis of Tick Virome Diversity in Hebei Province, China
Source: Viruses. 2026 Apr 7;18(4):443. doi: 10.3390/v18040443 (PMC13120621; doi:10.3390/v18040443)
Supplement: Supplementary file 1 [file viruses-18-00443-s001.zip › Table S4. Details of sequencing data..xlsx]

## Sheet: result
Library	Total (no-rRNA)	Viral	%
CZ_1	100001132	374160	0.00374156
CZ_2	105295858	371289	0.00352615
CZ_3	109009324	227628	0.00208815
CZ_4	105958090	332506	0.00313809
CZ_5	103756358	341981	0.003296
CZ_6	102597990	299398	0.00291816
CZ_7	103632306	187490	0.00180919
CZ_8	75258908	140323	0.00186454
CZ_9	87941758	148337	0.00168677
JX_1	105330642	144891	0.00137558
JX_2	88902454	51361.2	0.000577725
JX_3	86278612	274576	0.00318243
JX_4	120434788	218453	0.00181387
ZH_1	107738758	28834	0.000267628
ZJK_1	89447978	58877.9	0.000658237
ZJK_2	111230142	339376	0.00305112
ZJK_3	85194178	130279	0.0015292
ZJK_4	107999178	231842	0.0021467
ZJK_5	110404706	248786	0.0022534
ZJK_6	87600126	313779	0.00358194
ZJK_7	112917676	96984.9	0.000858899
ZJK_8	124580666	421074	0.00337993
ZJK_9	102866116	665111	0.00646579
合计	2334377744	5.64734e+06	0.0552111
