# Supplementary material for: Metatranscriptomic Analysis of Tick Virome Diversity in Hebei Province, China
Source: Viruses. 2026 Apr 7;18(4):443. doi: 10.3390/v18040443 (PMC13120621; doi:10.3390/v18040443)
Supplement: Supplementary file 1 [file viruses-18-00443-s001.zip › Table S5. Library-level read counts of detected viral taxa across pooled tick libraries..xlsx]

## Sheet: Sheet1
sample	CZ1	CZ2	CZ3	CZ4	CZ5	CZ6	CZ7	CZ8	CZ9	ZJK1	ZJK2	ZJK3	ZJK4	ZJK5	ZJK6	ZJK7	ZJK8	ZJK9	SJZ1	SJZ2	SJZ3	SJZ4	SJZ5
Apple ourmia-like virus 1	0	0	0	0	0	0	0	0	0	0	0	0	0	0	0	0	0	0	0	0	2521.63	2266.51	0
Erysiphe necator associated ourmia-like virus 42	0	0	0	0	0	0	0	0	0	0	0	0	0	0	0	0	0	0	0	0	1983.22	1025.3	0
Cladosporium magoulivirus 1	0	0	0	0	0	0	0	0	0	0	0	0	0	0	0	0	0	0	0	0	2765.82	2765.48	0
Botourmiaviridae sp.	0	0	0	0	0	0	0	0	0	0	0	0	0	0	0	0	0	0	0	0	3026.15	0	0
Tianjin Botou tick virus 3	0	0	0	0	0	0	0	0	0	0	0	0	0	0	0	0	0	0	0	0	2087.92	986.37	0
Hebei mivirus 1	0	0	2834.59	362.67	0	0	0	0	0	0	0	0	0	0	0	0	0	0	0	0	0	0	0
Huangpi tick virus 1 (HPTV1) Hb-2019	0	0	0	0	0	0	0	0	0	0	42977.2	0	1524.88	0	0	0	0	0	0	0	0	0	0
Shanxi tick virus 2	0	0	0	0	0	0	0	0	0	0	0	0	4012.16	0	579.95	0	0	0	0	0	0	0	0
zhangjiakou Hepacivirus	0	0	0	0	0	0	0	0	0	0	0	0	0	0	0	0	0	487	0	0	0	0	0
Dermacentor pesti-like virus	0	0	0	0	0	0	0	0	0	2912.49	0	0	0	0	0	702.74	0	0	0	0	0	0	0
Qingyang Ortho tick virus 1	0	0	0	0	0	0	0	0	0	0	260.63	0	112.22	0	0	0	0	0	0	0	0	0	0
Densovirus sp.	387.6	0	0	0	0	586.8	0	0	0	0	0	0	498.6	0	555.2	0	0	0	0	0	0	0	0
Brown dog tick phlebovirus 1	0	0	16836.5	2035.87	0	0	0	0	0	0	0	0	0	0	0	0	0	0	0	0	0	0	0
Tick phlebovirus	0	0	42573.3	4759.32	0	0	0	0	0	0	0	0	0	0	0	0	0	0	0	0	0	0	0
Dabieshan tick virus	0	0	0	0	0	0	0	0	0	0	23105.3	16808.3	83995.6	2774.34	969.47	0	0	0	0	0	0	0	0
Severe fever with thrombocytopenia syndrome virus	3621.73	0	0	0	0	0	4094.55	0	0	0	0	0	0	0	0	0	8418.12	238277	0	0	0	0	0
Zhangjiakou Phenu tick virus 1	0	0	0	0	0	0	0	0	0	674	0	0	0	0	0	0	0	0	0	0	0	0	0
Zhangjiakou Rhabd tick virus 2	0	0	0	0	0	0	0	0	0	0	3841	0	1118	0	56	0	0	0	0	0	0	0	0
Hubei sobemo-like virus 15	0	0	0	0	0	0	0	0	0	0	0	0	3008	0	0	0	0	0	0	0	0	0	203
Cheeloo luteovirus 3	0	0	0	0	0	0	0	0	0	0	0	0	0	0	0	0	12133.5	35628.6	0	0	0	0	0
Cheeloo tick virus 3	0	0	0	0	0	69838.6	0	1738.2	0	0	0	0	0	0	0	0	0	0	0	0	0	0	0
Taian Tombu tick virus 1	0	0	0	0	0	0	0	0	0	0	0	0	0	0	0	0	0	0	0	0	0	728.82	0
Cheeloo toti-like virus 1	0	0	0	0	0	0	0	0	0	0	0	0	0	0	0	0	13346.7	32663.8	0	0	0	0	0
Xinjiang tick associated virus 1	0	0	0	0	0	0	0	0	0	2409.41	0	0	0	0	0	0	0	0	0	0	0	0	0
Hubei tick virus 1	0	0	0	0	0	0	76901.2	0	0	0	0	0	0	0	0	0	0	0	0	0	0	0	0
