# Supplementary material for: Metatranscriptomic Analysis of Tick Virome Diversity in Hebei Province, China
Source: Viruses. 2026 Apr 7;18(4):443. doi: 10.3390/v18040443 (PMC13120621; doi:10.3390/v18040443)
Supplement: Supplementary file 1 [file viruses-18-00443-s001.zip › Table S7.xls]

## Sheet: MatrixOutput
	MF357029.1_SFTS_DanDong273	SFTS_CZ1	SFTS_CZ7	SFTS_ZJK_8	SFTS_ZJK9	OP312999.1_SFTS_isolate_SZW1604	JQ684871.1_SFTS_SDLZtick12/2010	AB817983.1_SFTS_JAPAN	KF358691.1_SFTS_Gangwon/Korea/2012	KF374682.1_SFTS_Zhao	KF791961.1_SFTS_HL/Nymph/G2	KP663737.1_SFTS_KAGBH5_viral	KR017844.1_SFTS_ZJZHSH-LWL/China/08/2014	KY273136.1_SFTS_KAGWT_segment_L	MT114244.1_SFTS_HB2013-048	MN509965.2_SFTS_16-China_Henan-370	OM453122.1_SFTS_14-China_Henan-562	OM453274.1SFTS_17-China_Hubei-25	OM453369.1_SFTS_18-China_Henan-292	OM453389.1_SFTS_18-China_Henan-356	OQ388759.1_SFTS_HBSZ2022-54/Suizhou/2022	OR115139.1_Bandavirus_dabieense_CLCM-084	OR115142.1_Bandavirus_dabieense_isolate_CLCM-096	OR115144.1_Bandavirus_dabieense_isolate_CLCM-097	OR115157.1_Bandavirus_dabieense_isolate_CLCM-099	HM802202.1_SFTS_SD4/China/2010_strain_SD4	NC_018136.1_SFTS_virus_HB29	MT005214.1_SFTS_SD2012-050	OQ938861.1SFTS_SF18-13
MF357029.1_SFTS_DanDong273
SFTS_CZ1	0.0305283
SFTS_CZ7	0.0305283	0
SFTS_ZJK_8	0.112781	0.1157	0.1157
SFTS_ZJK9	0.111357	0.113651	0.113651	0.00439698
OP312999.1_SFTS_isolate_SZW1604	0.111533	0.11383	0.11383	0.0321361	0.031821
JQ684871.1_SFTS_SDLZtick12/2010	0.0324316	0.0141889	0.0141889	0.117324	0.114654	0.11533
AB817983.1_SFTS_JAPAN	0.0376463	0.040826	0.040826	0.117619	0.114793	0.115942	0.041935
KF358691.1_SFTS_Gangwon/Korea/2012	0.0308447	0.00252207	0.00252207	0.115735	0.113693	0.114367	0.0141354	0.0406721
KF374682.1_SFTS_Zhao	0.0336919	0.0373581	0.0373581	0.116049	0.114636	0.113737	0.0395791	0.035804	0.0375314
KF791961.1_SFTS_HL/Nymph/G2	0.0332173	0.0357818	0.0357818	0.114479	0.112751	0.112004	0.0375373	0.040201	0.0354899	0.0378455
KP663737.1_SFTS_KAGBH5_viral	0.0343246	0.037831	0.037831	0.116363	0.113693	0.113579	0.039265	0.0119347	0.0376884	0.0339196	0.0380025
KR017844.1_SFTS_ZJZHSH-LWL/China/08/2014	0.0347991	0.0384615	0.0384615	0.11652	0.115421	0.114367	0.0405214	0.0367462	0.0386307	0.00188442	0.0383166	0.0348618
KY273136.1_SFTS_KAGWT_segment_L	0.0347991	0.0390921	0.0390921	0.117776	0.115421	0.115627	0.0398932	0.018059	0.0389447	0.0339196	0.0397299	0.0152324	0.0348618
MT114244.1_SFTS_HB2013-048	0.0262575	0.0409836	0.0409836	0.119033	0.117305	0.11799	0.0417779	0.0460113	0.0408291	0.0434987	0.0433417	0.0439698	0.044441	0.0441269
MN509965.2_SFTS_16-China_Henan-370	0.032901	0.0343632	0.0343632	0.115264	0.113851	0.114839	0.0351814	0.0406721	0.0342337	0.040044	0.0395729	0.0387877	0.0406721	0.0394158	0.0414573
OM453122.1_SFTS_14-China_Henan-562	0.023094	0.0381463	0.0381463	0.116049	0.114636	0.114682	0.0395791	0.0439698	0.0380025	0.0413003	0.0397299	0.0413003	0.0422425	0.0423995	0.0124058	0.040201
OM453274.1SFTS_17-China_Hubei-25	0.023094	0.0370429	0.0370429	0.115892	0.113851	0.114052	0.0381655	0.0430276	0.0372173	0.040358	0.0392588	0.040358	0.0413003	0.0413003	0.0202575	0.0386307	0.0175879
OM453369.1_SFTS_18-China_Henan-292	0.0330592	0.0348361	0.0348361	0.113851	0.112123	0.111531	0.0369091	0.0398869	0.0345477	0.0375314	0.0026696	0.0376884	0.0383166	0.0394158	0.0431847	0.0383166	0.0395729	0.0387877
OM453389.1_SFTS_18-China_Henan-356	0.0322683	0.0149748	0.0149748	0.115578	0.112908	0.115312	0.0127218	0.0428706	0.0152324	0.0391018	0.0370603	0.0398869	0.040044	0.040201	0.0419284	0.0361181	0.0395729	0.0378455	0.0361181
OQ388759.1_SFTS_HBSZ2022-54/Suizhou/2022	0.0210376	0.0360971	0.0360971	0.115892	0.114165	0.113894	0.0364379	0.0420854	0.0362751	0.0387877	0.0381595	0.0391018	0.0395729	0.0392588	0.0138191	0.0375314	0.0108354	0.0158606	0.0378455	0.0367462
OR115139.1_Bandavirus_dabieense_CLCM-084	0.0234103	0.0388626	0.0388626	0.117092	0.115675	0.114615	0.0404533	0.0439093	0.0388732	0.0415486	0.0401322	0.0415486	0.0426503	0.0424929	0.0138495	0.0413912	0.003305	0.0184136	0.0401322	0.040447	0.0125905
OR115142.1_Bandavirus_dabieense_isolate_CLCM-096	0.0216704	0.0376106	0.0376106	0.117286	0.115869	0.115124	0.039049	0.043136	0.0377834	0.0401448	0.0392003	0.0404597	0.040932	0.0412469	0.0140113	0.0393577	0.0116499	0.0155856	0.0390428	0.0380982	0.00928841	0.0146135
OR115144.1_Bandavirus_dabieense_isolate_CLCM-097	0.0216704	0.0376106	0.0376106	0.117694	0.116272	0.115342	0.0391847	0.0432859	0.0379147	0.0402844	0.0393365	0.0406003	0.0410742	0.0413902	0.01406	0.0394945	0.0116904	0.0156398	0.0391785	0.0382306	0.0093207	0.0129542	0
OR115157.1_Bandavirus_dabieense_isolate_CLCM-099	0.0216704	0.0376344	0.0376344	0.117805	0.116382	0.115452	0.0392219	0.043327	0.0379507	0.0403226	0.0393738	0.0406388	0.0411132	0.0414295	0.0140734	0.0395319	0.0117015	0.0156546	0.0392157	0.0382669	0.00932954	0.0129665	0	0
HM802202.1_SFTS_SD4/China/2010_strain_SD4	0.0327428	0.0343632	0.0343632	0.115264	0.113851	0.115154	0.0351814	0.0406721	0.0342337	0.0398869	0.0394158	0.0387877	0.0405151	0.0394158	0.0409862	0.00219849	0.0397299	0.0384736	0.0381595	0.0361181	0.0370603	0.0409191	0.0388854	0.0390205	0.0390576
NC_018136.1_SFTS_virus_HB29	0.024043	0.0389344	0.0389344	0.117148	0.115735	0.114839	0.0400503	0.0438128	0.0387877	0.0411432	0.040201	0.0414573	0.0420854	0.0425565	0.0130339	0.0409862	0.00251256	0.0182161	0.040044	0.040044	0.0116206	0.00361977	0.0122796	0.0123223	0.012334	0.0405151
MT005214.1_SFTS_SD2012-050	0.021354	0.0372005	0.0372005	0.115735	0.114636	0.114209	0.0381655	0.0423995	0.0373744	0.0391018	0.0384736	0.0397299	0.040044	0.040201	0.0139761	0.0384736	0.0111495	0.0158606	0.0381595	0.0380025	0.00471106	0.0129053	0.00897355	0.00900474	0.00901328	0.0380025	0.0119347
OQ938861.1SFTS_SF18-13	0.0320228	0.0339252	0.0339252	0.112555	0.110812	0.110195	0.0363089	0.038364	0.0337666	0.0367787	0.0175967	0.0358275	0.0374128	0.0372543	0.041376	0.035669	0.038364	0.0378884	0.0175967	0.0351934	0.035669	0.038681	0.0370958	0.0370958	0.0370958	0.0355105	0.0388396	0.0361446

## Sheet: Caption
Table. Estimates of Evolutionary Divergence between Sequences
The number of base differences per site from between sequences are shown. This analysis involved 29 nucleotide sequences. Codon positions included were 1st+2nd+3rd+Noncoding. All ambiguous positions were removed for each sequence pair (pairwise deletion option). There were a total of 6390 positions in the final dataset. Evolutionary analyses were conducted in MEGA11 [1]
1. Tamura K., Stecher G., and Kumar S. (2021). MEGA 11: Molecular Evolutionary Genetics Analysis Version 11. Molecular Biology and Evolution https://doi.org/10.1093/molbev/msab120.
Disclaimer: Although utmost care has been taken to ensure the correctness of the caption, the caption text is provided "as is" without any warranty of any kind. Authors advise the user to carefully check the caption prior to its use for any purpose and report any errors or problems to the authors immediately (www.megasoftware.net). In no event shall the authors and their employers be liable for a…
