# Supplementary material for: Metatranscriptomic Analysis of Tick Virome Diversity in Hebei Province, China
Source: Viruses. 2026 Apr 7;18(4):443. doi: 10.3390/v18040443 (PMC13120621; doi:10.3390/v18040443)
Supplement: Supplementary file 1 [file viruses-18-00443-s001.zip › Table S9.xls]

## Sheet: MatrixOutput
	SFTS_CZ1	SFTS_CZ7	SFTS_ZJK_8	SFTS_ZJK9	OP313000.1_SFTS_SZW1604	OR115140.1_Bandavirus_dabieense_SD	OR115141.1_Bandavirus_dabieense_SD	OR115146.1_Bandavirus_dabieense_SD	OR115156.1_Bandavirus_dabieense_SD	HM802203.1_SFTS_SD4/China/2010	HQ141590.1_SFTS_AH12/China/2010_strain_AH12	HQ141599.1_SFTS_HN13/China/2010_strain_HN13	HQ141605.1_SFTS_JS4/China/2010	JF837594.1_SFTS_JS2007-01	JQ670930.1_SFTS_AHL/China/2011	JQ670931.1_SFTS_AHZ/China/2011	KC292323.1_SFTS_virus_HNXY_191	AB817988.1_SFTS_SPL003A	KF356536.1_SFTS_YSC19	KF356537.1SFTSisolate_YGS1	KF356540.1SFTS_YSHX002	KP663738.1_SFTSisolate_KAGBH5	MF094774.1_SFTS_strain_16KS45
SFTS_CZ1
SFTS_CZ7	0
SFTS_ZJK_8	0.123689	0.123689
SFTS_ZJK9	0.126832	0.126832	0.00987045
OP313000.1_SFTS_SZW1604	0.12414	0.12414	0.0555213	0.056536
OR115140.1_Bandavirus_dabieense_SD	0.046435	0.046435	0.129441	0.130617	0.132714
OR115141.1_Bandavirus_dabieense_SD	0.0445707	0.0445707	0.129241	0.129824	0.130721	0.0143799
OR115146.1_Bandavirus_dabieense_SD	0.0446509	0.0446509	0.129481	0.130057	0.130956	0.0143842	0
OR115156.1_Bandavirus_dabieense_SD	0.0447179	0.0447179	0.129681	0.130252	0.131152	0.0144058	0	0
HM802203.1_SFTS_SD4/China/2010	0.0367933	0.0367933	0.130783	0.132815	0.132217	0.0437388	0.0415794	0.0416542	0.0417167
HQ141590.1_SFTS_AH12/China/2010_strain_AH12	0.00119653	0.00119653	0.123689	0.126832	0.12414	0.0470342	0.045169	0.0452502	0.0453181	0.0367933
HQ141599.1_SFTS_HN13/China/2010_strain_HN13	0.0412803	0.0412803	0.132634	0.136105	0.130123	0.0446375	0.0415794	0.0416542	0.0417167	0.0409812	0.0418786
HQ141605.1_SFTS_JS4/China/2010	0.0346994	0.0346994	0.129858	0.131618	0.130721	0.0416417	0.0394855	0.0395565	0.0396158	0.00269219	0.0346994	0.0388872
JF837594.1_SFTS_JS2007-01	0.0394855	0.0394855	0.130167	0.133114	0.131319	0.0434392	0.0412803	0.0413545	0.0414166	0.0388872	0.0400838	0.0149566	0.0367933
JQ670930.1_SFTS_AHL/China/2011	0.0436733	0.0436733	0.127699	0.130422	0.128029	0.0434392	0.0442716	0.0443512	0.0444178	0.0418786	0.0442716	0.0385881	0.0403829	0.036195
JQ670931.1_SFTS_AHZ/China/2011	0.0110679	0.0110679	0.125848	0.128627	0.125935	0.0497304	0.0478612	0.0479473	0.0480192	0.0394855	0.0110679	0.0448699	0.0373916	0.0430751	0.0466647
KC292323.1_SFTS_virus_HNXY_191	0.0412803	0.0412803	0.132634	0.135507	0.130721	0.0446375	0.0415794	0.0416542	0.0417167	0.0409812	0.0418786	0.00239306	0.0388872	0.0149566	0.0379898	0.0448699
AB817988.1_SFTS_SPL003A	0.0553395	0.0553395	0.12955	0.133712	0.129225	0.0608149	0.0607239	0.0608331	0.0609244	0.0577326	0.0559378	0.0568352	0.0559378	0.0544421	0.0523482	0.0580317	0.0562369
KF356536.1_SFTS_YSC19	0.0427759	0.0427759	0.130475	0.131319	0.133114	0.0191732	0.0164523	0.0164819	0.0165066	0.040682	0.0433742	0.040682	0.0385881	0.0397846	0.0436733	0.0460664	0.040682	0.05863
KF356537.1SFTSisolate_YGS1	0.0421777	0.0421777	0.129858	0.130721	0.131917	0.018574	0.015854	0.0158825	0.0159064	0.0400838	0.0427759	0.0400838	0.0379898	0.0391864	0.0424768	0.0454681	0.0400838	0.0568352	0.0017948
KF356540.1SFTS_YSHX002	0.0445707	0.0445707	0.128933	0.130123	0.131618	0.00629119	0.013461	0.0134852	0.0135054	0.0427759	0.045169	0.0424768	0.040682	0.0412803	0.0448699	0.0478612	0.0424768	0.061023	0.0188453	0.0182471
KP663738.1_SFTSisolate_KAGBH5	0.0547413	0.0547413	0.129858	0.133712	0.128627	0.0608149	0.0607239	0.0608331	0.0609244	0.0559378	0.0553395	0.056536	0.0544421	0.0553395	0.0526473	0.0574334	0.056536	0.00957224	0.0598265	0.0580317	0.061023
MF094774.1_SFTS_strain_16KS45	0.045169	0.045169	0.132943	0.134909	0.132815	0.0470342	0.0454681	0.0455499	0.0456182	0.0445707	0.0457673	0.0412803	0.0424768	0.0388872	0.0400838	0.0478612	0.040682	0.0538439	0.0448699	0.0439725	0.0472629	0.0535447

## Sheet: Caption
Table. Estimates of Evolutionary Divergence between Sequences
The number of base differences per site from between sequences are shown. This analysis involved 23 nucleotide sequences. Codon positions included were 1st+2nd+3rd+Noncoding. All ambiguous positions were removed for each sequence pair (pairwise deletion option). There were a total of 3343 positions in the final dataset. Evolutionary analyses were conducted in MEGA11 [1]
1. Tamura K., Stecher G., and Kumar S. (2021). MEGA 11: Molecular Evolutionary Genetics Analysis Version 11. Molecular Biology and Evolution https://doi.org/10.1093/molbev/msab120.
Disclaimer: Although utmost care has been taken to ensure the correctness of the caption, the caption text is provided "as is" without any warranty of any kind. Authors advise the user to carefully check the caption prior to its use for any purpose and report any errors or problems to the authors immediately (www.megasoftware.net). In no event shall the authors and their employers be liable for a…
